# Supplementary material for: mRNA-LNP prime–boost evolves precursors toward VRC01-like broadly neutralizing antibodies in preclinical humanized mouse models
Source: Sci Immunol. Author manuscript; Available in PMC 2024 Oct 18. (PMC11488661; doi:10.1126/sciimmunol.adn0622)
Supplement: Supplemental Data 2 [file NIHMS2022938-supplement-Supplemental_Data_2.xlsx]

## Sheet: Sheet 1 - Key VRC01c  mutations
Key VRC01c mutations related to Fig 7D
	Prime	Boost	VRC01- bnAbs
29Jul-Mix1_A01	1
29Jul-Mix1_A02	1
29Jul-Mix1_A04	1
29Jul-Mix1_A06	0
29Jul-Mix1_B02	1
29Jul-Mix1_B05	0
29Jul-Mix1_B08	0
29Jul-Mix1_C03	0
29Jul-Mix1_C05	2
29Jul-Mix1_C07	2
29Jul-Mix1_C08	1
29Jul-Mix1_D02	0
29Jul-Mix1_D04	0
29Jul-Mix1_D05	0
29Jul-Mix1_D07	1
29Jul-Mix1_D11	0
29Jul-Mix1_E03	1
29Jul-Mix1_E05	0
29Jul-Mix3-4_A12	0
29Jul-Mix3-4_B08	0
29Jul-Mix3-4_C03	0
29Jul-Mix3-4_C04	0
29Jul-Mix3-4_C06	0
29Jul-Mix3-4_C08	1
29Jul-Mix3-4_C11	0
29Jul-Mix3-4_D05	1
29Jul-Mix3-4_D11	2
29Jul-Mix3-4_D12	0
29Jul-Mix3-4_E03	1
29Jul-Mix3-4_E04	1
29Jul-Mix3-4_E05	1
8Jul-CLK09_A04	0
8Jul-CLK09_A09	0
8Jul-CLK09_A12	0
8Jul-CLK09_B01	0
8Jul-CLK09_B02	0
8Jul-CLK09_B04	0
8Jul-CLK09_B08	0
8Jul-CLK09_C01	0
8Jul-CLK09_C03	0
8Jul-CLK09_C04	0
8Jul-CLK09_C06	1
8Jul-CLK09_C09	0
8Jul-CLK09_C11	0
8Jul-CLK09_C12	0
8Jul-CLK09_D01	0
8Jul-CLK09_D02	0
8Jul-CLK09_D04	0
8Jul-CLK09_D05	0
8Jul-CLK09_D06	2
8Jul-CLK09_D07	1
8Jul-CLK09_D08	0
8Jul-CLK09_D10	1
8Jul-CLK09_D11	0
8Jul-CLK09_E04	0
8Jul-CLK09_E07	0
8Jul-CLK09_E09	0
8Jul-CLK09_E10	0
8Jul-CLK09_E11	0
8Jul-CLK09_E12	0
8Jul-CLK09_F05	0
8Jul-CLK09_F08	0
8Jul-CLK09_F09	0
8Jul-CLK09_F11	0
8Jul-CLK09_F12	0
8Jul-CLK09_G02	1
8Jul-CLK09_G08	0
8Jul-CLK09_G12	0
8Jul-CLK09_H02	0
8Jul-CLK09_H06	1
8Jul-CLK09_H07	0
8Jul-CLK19_A01	2
8Jul-CLK19_A07	1
8Jul-CLK19_A08	2
8Jul-CLK19_A09	1
8Jul-CLK19_A11	1
8Jul-CLK19_B02	1
8Jul-CLK19_B03	1
8Jul-CLK19_B08	1
8Jul-CLK19_B10	1
8Jul-CLK19_C06	1
8Jul-CLK19_C10	1
8Jul-CLK19_C11	2
8Jul-CLK19_D02	1
8Jul-CLK19_D05	2
8Jul-CLK19_D10	1
8Jul-CLK19_D11	1
8Jul-CLK19_E02	2
8Jul-CLK19_E04	1
8Jul-CLK19_E09	0
8Jul-CLK19_E11	1
8Jul-CLK19_E12	1
8Jul-CLK19_F03	1
8Jul-CLK19_F04	1
8Jul-CLK19_F06	2
8Jul-CLK19_F08	1
8Jul-CLK19_F09	1
8Jul-CLK19_F10	1
8Jul-CLK19_F11	1
8Jul-CLK19_G01	2
8Jul-CLK19_G02	2
8Jul-CLK19_G10	1
8Jul-CLK19_G12	1
8Jul-CLK19_H03	1
8Jul-CLK19_H05	1
8Jul-CLK19_H06	1
8Jul-CLK19_H07	1
8Jul-CLK19_H09	1
8Jul-CLK19_H10	1
8Jul-CLK21_A01	1
8Jul-CLK21_A04	1
8Jul-CLK21_A09	1
8Jul-CLK21_B07	1
8Jul-CLK21_B08	1
8Jul-CLK21_B10	1
8Jul-CLK21_B12	1
8Jul-CLK21_C02	1
8Jul-CLK21_C04	1
8Jul-CLK21_C11	1
8Jul-CLK21_D02	1
8Jul-CLK21_D05	1
8Jul-CLK21_D09	1
8Jul-CLK21_D11	1
8Jul-CLK21_E08	1
8Jul-CLK21_E10	1
8Jul-CLK21_E12	2
8Jul-CLK21_F03	1
8Jul-CLK21_F07	1
8Jul-CLK21_F09	1
8Jul-CLK21_F10	1
8Jul-CLK21_F12	2
8Jul-CLK21_G02	1
8Jul-CLK21_G03	1
8Jul-CLK21_G07	1
8Jul-CLK21_G08	1
8Jul-CLK21_G10	1
8Jul-CLK21_H01	1
8Jul-CLK21_H03	1
8Jul-CLK21_H05	2
8Jul-CLK21_H08	1
8Jul-Mix1_A02	0
8Jul-Mix1_A03	1
8Jul-Mix1_B01	2
8Jul-Mix1_B02	1
8Jul-Mix1_B03	1
8Jul-Mix1_B04	0
8Jul-Mix1_B05	1
8Jul-Mix1_B07	1
8Jul-Mix1_B08	1
8Jul-Mix1_B10	2
8Jul-Mix1_B11	2
8Jul-Mix1_C04	0
8Jul-Mix1_C05	0
8Jul-Mix1_C07	1
8Jul-Mix1_C08	2
8Jul-Mix1_C10	0
8Jul-Mix1_C11	0
8Jul-Mix1_C12	2
8Jul-Mix1_D01	0
8Jul-Mix1_D02	0
8Jul-Mix1_D04	2
8Jul-Mix1_D06	2
8Jul-Mix1_D08	0
8Jul-Mix1_D09	1
8Jul-Mix1_D10	1
8Jul-Mix1_D11	0
8Jul-Mix1_E01	2
8Jul-Mix1_E03	2
8Jul-Mix1_E05	0
8Jul-Mix1_E06	2
8Jul-Mix1_E07	1
8Jul-Mix1_E08	2
8Jul-Mix1_E12	0
8Jul-Mix1_F01	1
8Jul-Mix1_F05	2
8Jul-Mix1_F06	0
8Jul-Mix1_F07	2
8Jul-Mix1_F08	0
8Jul-Mix1_F09	1
8Jul-Mix1_F10	1
8Jul-Mix1_F12	0
8Jul-Mix1_G04	2
8Jul-Mix1_G09	1
8Jul-Mix1_G11	2
8Jul-Mix1_G12	1
8Jul-Mix1_H01	1
8Jul-Mix1_H02	1
8Jul-Mix1_H03	1
8Jul-Mix1_H04	2
8Jul-Mix1_H05	0
8Jul-Mix1_H06	1
8Jul-Mix1_H07	0
8Jul-Mix1_H09	0
8Jul-Mix1_H10	1
g28v2-e1-1_d16_A01		5
g28v2-e1-1_d16_A04		2
g28v2-e1-1_d16_A05		4
g28v2-e1-1_d16_A06		4
g28v2-e1-1_d16_A07		2
g28v2-e1-1_d16_A08		2
g28v2-e1-1_d16_A09		2
g28v2-e1-1_d16_A12		1
g28v2-e1-1_d16_B01		1
g28v2-e1-1_d16_B03		2
g28v2-e1-1_d16_B04		4
g28v2-e1-1_d16_B05		2
g28v2-e1-1_d16_B07		2
g28v2-e1-1_d16_B09		4
g28v2-e1-1_d16_B10		3
g28v2-e1-1_d16_B12		2
g28v2-e1-1_d16_C02		3
g28v2-e1-1_d16_C03		4
g28v2-e1-1_d16_C04		1
g28v2-e1-1_d16_C05		4
g28v2-e1-1_d16_C06		4
g28v2-e1-1_d16_C08		3
g28v2-e1-1_d16_C09		5
g28v2-e1-1_d16_C12		4
g28v2-e1-1_d16_D02		4
g28v2-e1-1_d16_D05		2
g28v2-e1-1_d16_D07		4
g28v2-e1-1_d16_D08		2
g28v2-e1-1_d16_D09		4
g28v2-e1-1_d16_D12		5
g28v2-e1-1_d16_E06		5
g28v2-e1-1_d16_E07		5
g28v2-e1-1_d16_E08		2
g28v2-e1-1_d16_E10		2
g28v2-e1-1_d16_E11		4
g28v2-e1-1_d16_E12		2
g28v2-e1-1_d16_F01		4
g28v2-e1-1_d16_F03		2
g28v2-e1-1_d16_F04		2
g28v2-e1-1_d16_F07		4
g28v2-e1-1_d16_F10		2
g28v2-e1-1_d16_G01		3
g28v2-e1-1_d16_G02		3
g28v2-e1-1_d16_G07		4
g28v2-e1-1_d16_G08		4
g28v2-e1-1_d16_G09		4
g28v2-e1-1_d16_H01		2
g28v2-e1-1_d16_H02		3
g28v2-e1-1_d16_H03		2
g28v2-e1-1_d16_H07		1
g28v2-e1-1_d16_H08		2
g28v2-e1-1_d16_H10		1
g28v2-e1-1_d16_H11		2
g28v2-e1-1_d16_H12		2
g28v2-e1-1_d8_A02		1
g28v2-e1-1_d8_A05		1
g28v2-e1-1_d8_A06		2
g28v2-e1-1_d8_A08		2
g28v2-e1-1_d8_A10		2
g28v2-e1-1_d8_A11		3
g28v2-e1-1_d8_A12		2
g28v2-e1-3_d16_A01		3
g28v2-e1-3_d16_A02		4
g28v2-e1-3_d16_A04		3
g28v2-e1-3_d16_A05		3
g28v2-e1-3_d16_A06		3
g28v2-e1-3_d16_A07		4
g28v2-e1-3_d16_A09		3
g28v2-e1-3_d16_A10		4
g28v2-e1-3_d16_A11		4
g28v2-e1-3_d16_A12		3
g28v2-e1-3_d16_B02		4
g28v2-e1-3_d16_B04		3
g28v2-e1-3_d16_B06		4
g28v2-e1-3_d16_B07		3
g28v2-e1-3_d16_B09		3
g28v2-e1-3_d16_B10		3
g28v2-e1-3_d16_B11		3
g28v2-e1-3_d16_B12		4
g28v2-e1-3_d16_C01		4
g28v2-e1-3_d16_C02		4
g28v2-e1-3_d16_C05		3
g28v2-e1-3_d16_C07		3
g28v2-e1-3_d16_C08		3
g28v2-e1-3_d16_C09		3
g28v2-e1-3_d16_C10		5
g28v2-e1-3_d16_C11		4
g28v2-e1-3_d16_C12		3
g28v2-e1-3_d16_D01		3
g28v2-e1-3_d16_D02		4
g28v2-e1-3_d16_D05		3
g28v2-e1-3_d16_D06		3
g28v2-e1-3_d16_D07		3
g28v2-e1-3_d16_D08		3
g28v2-e1-3_d16_D10		3
g28v2-e1-3_d16_D11		3
g28v2-e1-3_d16_E01		3
g28v2-e1-3_d16_E03		3
g28v2-e1-3_d16_E04		3
g28v2-e1-3_d16_E05		3
g28v2-e1-3_d16_E06		3
g28v2-e1-3_d16_E08		4
g28v2-e1-3_d16_E09		3
g28v2-e1-3_d16_E11		3
g28v2-e1-3_d16_F01		3
g28v2-e1-3_d16_F02		3
g28v2-e1-3_d16_F03		3
g28v2-e1-3_d16_F04		3
g28v2-e1-3_d16_F06		3
g28v2-e1-3_d16_F07		4
g28v2-e1-3_d16_F08		4
g28v2-e1-3_d16_F09		3
g28v2-e1-3_d16_F10		3
g28v2-e1-3_d16_F11		4
g28v2-e1-3_d16_F12		3
g28v2-e1-3_d16_G01		4
g28v2-e1-3_d16_G02		4
g28v2-e1-3_d16_G03		3
g28v2-e1-3_d16_G04		3
g28v2-e1-3_d16_G05		4
g28v2-e1-3_d16_G07		3
g28v2-e1-3_d16_G09		3
g28v2-e1-3_d16_G10		3
g28v2-e1-3_d16_G11		4
g28v2-e1-3_d16_G12		4
g28v2-e1-3_d16_H03		3
g28v2-e1-3_d16_H04		3
g28v2-e1-3_d16_H05		5
g28v2-e1-3_d16_H06		3
g28v2-e1-3_d16_H09		3
g28v2-e1-3_d16_H10		4
g28v2-e1-3_d16_H11		3
g28v2-e1-3_d16_H12		3
g28v2-e1-3_d28_A03		2
g28v2-e1-3_d28_A04		2
g28v2-e1-3_d28_A05		2
g28v2-e1-3_d28_A06		2
g28v2-e1-3_d28_A09		2
g28v2-e1-3_d28_A11		2
g28v2-e1-3_d28_B01		2
g28v2-e1-3_d28_B06		2
g28v2-e1-3_d28_B09		2
g28v2-e1-3_d28_B10		2
g28v2-e1-3_d28_B12		2
g28v2-e1-3_d28_C02		2
g28v2-e1-3_d28_C08		2
g28v2-e1-3_d28_C09		2
g28v2-e1-3_d28_C10		2
g28v2-e1-3_d28_C11		1
g28v2-e1-3_d8_B01		1
g28v2-e1-3_d8_B05		1
g28v2-e1-3_d8_B07		1
g28v2-e1-3_d8_B09		1
g28v2-e1-3_d8_B11		2
g28v2-e1-3_d8_C03		1
g28v2-e1-3_d8_C05		1
g28v2-e1-3_d8_C06		1
g28v2-e1-3_d8_C07		1
g28v2-e1-3_d8_C08		1
g28v2-e1-3_d8_C09		1
g28v2-e1-3_d8_C10		1
g28v2-e1-3_d8_C11		1
g28v2-e1-3_d8_C12		1
g28v2-e1-3_d8_D01		2
g28v2-e1-3_d8_D02		1
g28v2-e1-3_d8_D04		1
g28v2-e1-3_d8_D07		1
g28v2-e1-3_d8_D08		1
g28v2-e1-3_d8_D09		1
g28v2-e1-3_d8_D11		1
g28v2-e1-3_d8_E04		1
g28v2-e1-3_d8_E08		1
g28v2-e1-3_d8_E10		1
g28v2-e1-3_d8_E12		0
g28v2-e1-3_d8_F03		1
g28v2-e1-3_d8_F04		1
g28v2-e1-3_d8_F05		1
g28v2-e1-3_d8_F10		1
g28v2-e1-3_d8_F11		1
g28v2-e1-3_d8_F12		1
g28v2-e1-3_d8_G01		1
g28v2-e1-3_d8_G03		1
g28v2-e1-3_d8_G04		1
g28v2-e1-3_d8_G06		2
g28v2-e1-3_d8_G07		1
g28v2-e1-3_d8_G09		1
g28v2-e1-3_d8_G10		1
g28v2-e1-3_d8_G11		1
g28v2-e1-3_d8_H03		0
g28v2-e1-3_d8_H05		1
g28v2-e1-3_d8_H09		1
g28v2-e1-3_d8_H10		1
g28v2-e1-3_d8_H12		1
g28v2-e1-4_d28_D03		5
g28v2-e1-4_d28_D05		5
g28v2-e1-4_d28_D08		5
g28v2-e1-4_d28_D10		2
g28v2-e1-4_d28_D11		2
g28v2-e1-4_d28_E04		5
g28v2-e1-4_d28_E05		5
g28v2-e1-4_d28_E07		4
g28v2-e1-4_d28_E08		5
g28v2-e1-4_d28_E09		4
g28v2-e1-4_d28_E11		5
g28v2-e1-4_d28_F05		5
g28v2-e1-4_d28_F06		5
g28v2-e1-4_d28_F08		5
g28v2-e1-4_d28_F09		5
g28v2-e1-4_d28_F12		5
g28v2-e1-4_d28_G01		5
g28v2-e1-4_d28_G02		5
g28v2-e1-4_d28_G04		5
g28v2-e1-4_d28_G05		4
g28v2-e1-4_d28_G06		4
g28v2-e1-4_d28_G07		4
g28v2-e1-4_d28_G09		5
g28v2-e1-4_d28_G10		5
g28v2-e1-4_d28_G11		5
g28v2-e1-4_d28_H01		5
g28v2-e1-4_d28_H05		5
g28v2-e1-4_d28_H07		5
g28v2-e1-4_d28_H11		5
g28v2-e1-4_d8_A02		2
g28v2-e1-4_d8_A04		1
g28v2-e1-4_d8_A08		1
g28v2-e1-4_d8_A09		1
g28v2-e1-4_d8_A10		1
g28v2-e1-4_d8_A11		1
g28v2-e1-4_d8_A12		1
g28v2-e1-4_d8_B02		1
g28v2-e1-4_d8_B03		1
g28v2-e1-4_d8_B04		1
g28v2-e1-4_d8_B08		1
g28v2-e1-4_d8_B09		1
g28v2-e1-4_d8_B12		1
g28v2-e1-4_d8_C01		2
g28v2-e1-4_d8_C03		1
g28v2-e1-4_d8_C04		1
g28v2-e1-4_d8_C05		1
g28v2-e1-4_d8_C06		0
g28v2-e1-4_d8_C09		1
g28v2-e1-4_d8_C11		1
g28v2-e1-4_d8_C12		1
g28v2-e1-4_d8_D04		1
g28v2-e1-4_d8_D05		1
g28v2-e1-4_d8_D06		2
g28v2-e1-4_d8_D08		1
g28v2-e1-4_d8_D09		1
g28v2-e1-4_d8_D10		1
g28v2-e1-4_d8_D11		1
g28v2-e1-4_d8_D12		1
g28v2-e1-4_d8_E01		1
g28v2-e1-4_d8_E04		0
g28v2-e1-4_d8_E06		1
g28v2-e1-4_d8_E08		1
g28v2-e1-4_d8_F01		1
g28v2-e1-4_d8_F04		1
g28v2-e1-4_d8_F05		1
g28v2-e1-4_d8_F07		1
g28v2-e1-4_d8_F08		1
g28v2-e1-4_d8_F09		1
g28v2-e1-4_d8_F10		1
g28v2-e1-4_d8_G02		1
g28v2-e1-4_d8_G04		1
g28v2-e1-4_d8_G05		1
g28v2-e1-4_d8_G07		1
g28v2-e1-4_d8_G12		0
g28v2-e1-4_d8_H01		1
g28v2-e1-4_d8_H02		1
g28v2-e1-4_d8_H03		1
g28v2-e1-4_d8_H06		1
g28v2-e1-4_d8_H08		1
g28v2-e1-4_d8_H09		1
g28v2-e1-4_d8_H11		1
g28v2-e2-1_d8_A01		1
g28v2-e2-1_d8_A02		2
g28v2-e2-1_d8_A04		2
g28v2-e2-1_d8_A06		1
g28v2-e2-1_d8_A07		2
g28v2-e2-1_d8_A08		2
g28v2-e2-1_d8_A09		3
g28v2-e2-1_d8_A10		2
g28v2-e2-1_d8_A11		2
g28v2-e2-1_d8_A12		2
g28v2-e2-1_d8_B02		2
g28v2-e2-1_d8_B03		2
g28v2-e2-1_d8_B04		2
g28v2-e2-1_d8_B05		2
g28v2-e2-1_d8_B06		2
g28v2-e2-1_d8_B08		2
g28v2-e2-1_d8_B09		2
g28v2-e2-1_d8_B10		2
g28v2-e2-1_d8_B11		2
g28v2-e2-1_d8_B12		2
g28v2-e2-1_d8_C01		1
g28v2-e2-1_d8_C02		2
g28v2-e2-1_d8_C03		2
g28v2-e2-1_d8_C05		2
g28v2-e2-1_d8_C06		2
g28v2-e2-1_d8_C07		2
g28v2-e2-1_d8_C08		2
g28v2-e2-1_d8_C09		2
g28v2-e2-1_d8_C10		2
g28v2-e2-1_d8_C11		2
g28v2-e2-1_d8_C12		1
g28v2-e2-1_d8_D01		2
g28v2-e2-1_d8_D02		2
g28v2-e2-1_d8_D03		2
g28v2-e2-1_d8_D04		2
g28v2-e2-1_d8_D05		2
g28v2-e2-1_d8_D06		2
g28v2-e2-1_d8_D07		2
g28v2-e2-1_d8_D08		2
g28v2-e2-1_d8_D09		2
g28v2-e2-1_d8_D10		2
g28v2-e2-1_d8_D11		3
g28v2-e2-1_d8_D12		2
g28v2-e2-1_d8_E01		2
g28v2-e2-1_d8_E04		2
g28v2-e2-1_d8_E05		2
g28v2-e2-1_d8_E07		2
g28v2-e2-1_d8_E08		0
g28v2-e2-1_d8_E09		2
g28v2-e2-1_d8_E11		2
g28v2-e2-1_d8_F01		2
g28v2-e2-1_d8_F02		2
g28v2-e2-1_d8_F04		2
g28v2-e2-1_d8_F05		3
g28v2-e2-1_d8_F06		2
g28v2-e2-1_d8_F07		2
g28v2-e2-1_d8_F10		1
g28v2-e2-1_d8_F11		2
g28v2-e2-1_d8_F12		2
g28v2-e2-1_d8_G01		2
g28v2-e2-2_d28_A02		4
g28v2-e2-2_d28_A04		4
g28v2-e2-2_d28_A07		3
g28v2-e2-2_d28_A11		4
g28v2-e2-2_d28_B01		4
g28v2-e2-2_d28_B02		4
g28v2-e2-2_d28_B03		4
g28v2-e2-2_d28_B04		4
g28v2-e2-2_d28_B05		4
g28v2-e2-2_d28_B09		4
g28v2-e2-2_d28_B10		4
g28v2-e2-2_d28_C02		4
g28v2-e2-2_d28_C03		4
g28v2-e2-2_d28_C04		4
g28v2-e2-2_d28_C05		4
g28v2-e2-2_d28_C06		4
g28v2-e2-2_d28_C08		4
g28v2-e2-2_d28_C09		4
g28v2-e2-2_d28_C10		4
g28v2-e2-2_d28_C11		4
g28v2-e2-2_d28_D01		4
g28v2-e2-2_d28_D03		4
g28v2-e2-2_d28_D04		4
g28v2-e2-2_d28_D05		4
g28v2-e2-2_d28_D06		4
g28v2-e2-2_d28_D07		4
g28v2-e2-2_d28_D08		4
g28v2-e2-2_d28_D10		4
g28v2-e2-2_d28_D12		4
g28v2-e2-2_d28_E01		4
g28v2-e2-2_d28_E02		4
g28v2-e2-2_d28_E03		4
g28v2-e2-2_d28_E06		4
g28v2-e2-2_d28_E07		4
g28v2-e2-2_d28_E08		4
g28v2-e2-2_d28_E09		4
g28v2-e2-2_d28_E10		4
g28v2-e2-2_d28_F01		4
g28v2-e2-2_d28_F04		4
g28v2-e2-2_d28_F08		4
g28v2-e2-2_d28_F09		4
g28v2-e2-2_d28_F10		4
g28v2-e2-2_d28_F11		4
g28v2-e2-2_d28_G04		4
g28v2-e2-2_d28_G06		4
g28v2-e2-2_d28_G07		4
g28v2-e2-2_d28_G08		4
g28v2-e2-2_d28_G09		4
g28v2-e2-2_d28_G11		4
g28v2-e2-2_d28_H01		4
g28v2-e2-2_d28_H02		4
g28v2-e2-2_d28_H03		4
g28v2-e2-2_d28_H04		4
g28v2-e2-2_d28_H08		4
g28v2-e2-2_d28_H12		4
g28v2-e2-3_d16_A02		2
g28v2-e2-3_d16_A04		2
g28v2-e2-3_d16_A05		2
g28v2-e2-3_d16_A09		1
g28v2-e2-3_d16_A10		1
g28v2-e2-3_d16_A11		2
g28v2-e2-3_d16_B01		1
g28v2-e2-3_d16_B02		2
g28v2-e2-3_d16_B03		2
g28v2-e2-3_d16_B05		1
g28v2-e2-3_d16_B09		1
g28v2-e2-3_d16_B10		2
g28v2-e2-3_d16_B11		1
g28v2-e2-3_d16_C01		1
g28v2-e2-3_d16_C02		2
g28v2-e2-3_d16_C05		1
g28v2-e2-3_d16_C07		1
g28v2-e2-3_d16_C10		1
g28v2-e2-3_d16_C11		1
g28v2-e2-3_d16_D01		1
g28v2-e2-3_d16_D02		3
g28v2-e2-3_d16_D03		2
g28v2-e2-3_d16_D06		1
g28v2-e2-3_d16_D07		1
g28v2-e2-3_d16_D08		2
g28v2-e2-3_d16_D10		1
g28v2-e2-3_d16_E01		1
g28v2-e2-3_d16_E02		1
g28v2-e2-3_d16_E04		1
g28v2-e2-3_d16_E05		1
g28v2-e2-3_d16_E06		1
g28v2-e2-3_d16_E08		2
g28v2-e2-3_d16_E10		1
g28v2-e2-3_d16_E11		1
g28v2-e2-3_d16_E12		2
g28v2-e2-3_d16_F02		1
g28v2-e2-3_d16_F03		1
g28v2-e2-3_d16_F04		2
g28v2-e2-3_d16_F05		1
g28v2-e2-3_d16_F10		2
g28v2-e2-3_d16_F11		3
g28v2-e2-3_d16_G01		1
g28v2-e2-3_d16_G02		2
g28v2-e2-3_d16_G03		1
g28v2-e2-3_d16_G04		2
g28v2-e2-3_d16_G05		1
g28v2-e2-3_d16_G07		1
g28v2-e2-3_d16_G08		1
g28v2-e2-3_d16_G09		1
g28v2-e2-3_d16_G10		2
g28v2-e2-3_d16_G12		2
g28v2-e2-3_d16_H02		1
g28v2-e2-3_d16_H03		1
g28v2-e2-3_d16_H06		2
g28v2-e2-3_d16_H09		3
g28v2-e2-3_d16_H10		2
g28v2-e2-3_d28_A03		5
g28v2-e2-3_d28_A09		3
g28v2-e2-3_d28_A11		3
g28v2-e2-3_d28_A12		4
g28v2-e2-3_d28_B07		1
g28v2-e2-3_d28_B11		5
g28v2-e2-3_d28_C01		2
g28v2-e2-3_d28_C07		4
g28v2-e2-3_d28_C10		3
g28v2-e2-3_d28_C11		2
g28v2-e2-3_d28_D09		3
g28v2-e2-3_d28_D11		3
g28v2-e2-3_d28_E05		3
g28v2-e2-3_d28_E11		2
g28v2-e2-3_d28_F02		6
g28v2-e2-3_d28_F11		2
g28v2-e2-3_d28_G05		3
g28v2-e2-3_d28_H06		5
g28v2-e2-3_d28_H08		2
g28v2-e2-4_d28_A03		3
g28v2-e2-4_d16_A06		3
g28v2-e2-4_d16_A07		2
g28v2-e2-4_d16_A10		1
g28v2-e2-4_d16_A11		3
g28v2-e2-4_d16_A12		1
g28v2-e2-4_d16_B04		1
g28v2-e2-4_d16_B05		2
g28v2-e2-4_d16_B06		1
g28v2-e2-4_d16_B07		3
g28v2-e2-4_d16_B08		2
g28v2-e2-4_d16_B09		3
g28v2-e2-4_d16_B12		3
g28v2-e2-4_d16_C02		3
g28v2-e2-4_d16_C05		3
g28v2-e2-4_d16_C06		3
g28v2-e2-4_d16_C07		3
g28v2-e2-4_d16_D01		1
g28v2-e2-4_d16_D03		3
g28v2-e2-4_d16_D07		1
g28v2-e2-4_d16_D09		3
g28v2-e2-4_d16_D11		3
g28v2-e2-4_d16_D12		3
g28v2-e2-4_d16_E01		3
g28v2-e2-4_d16_E02		1
g28v2-e2-4_d16_E03		2
g28v2-e2-4_d16_E04		1
g28v2-e2-4_d16_E05		3
g28v2-e2-4_d16_E06		3
g28v2-e2-4_d16_E07		1
g28v2-e2-4_d16_E09		4
g28v2-e2-4_d16_E10		3
g28v2-e2-4_d16_E11		3
g28v2-e2-4_d16_F02		2
g28v2-e2-4_d16_F05		3
g28v2-e2-4_d16_F07		1
g28v2-e2-4_d16_F08		2
g28v2-e2-4_d16_F09		1
g28v2-e2-4_d16_F10		3
g28v2-e2-4_d16_F11		3
g28v2-e2-4_d16_F12		3
g28v2-e2-4_d16_G01		1
g28v2-e2-4_d16_G03		1
g28v2-e2-4_d16_G04		3
g28v2-e2-4_d16_G05		3
g28v2-e2-4_d16_G06		4
g28v2-e2-4_d16_G08		3
g28v2-e2-4_d16_G10		3
g28v2-e2-4_d16_G12		3
g28v2-e2-4_d16_H02		3
g28v2-e2-4_d16_H05		1
g28v2-e2-4_d16_H07		3
g28v2-e2-4_d16_H08		4
g28v2-e2-4_d16_H09		3
g28v2-e2-4_d16_H10		2
g28v2-e2-4_d16_H12		3
12A12			13
12A21			12
N6			16
VRC27			14
N17			15
N60P1.1			9
N60P25.1			10
N60P23			9
PCIN63_71I			11
PCIN63_66B			8
PCIN63_71G			11
NIH45-46			13
VRC07b			13
VRC23			14
VRC01			15
VRC02			15
VRC18			8
VRC08			10
VRC-PG19			13
